# Supplementary material for: Storage media and RNA extraction approaches substantially influence the recovery and integrity of livestock fecal microbial RNA
Source: PeerJ. 2022 Jun 7;10:e13547. doi: 10.7717/peerj.13547 (PMC9186325; doi:10.7717/peerj.13547)
Supplement: Supplemental Information 1 — Total RNA yield, integrity (RIN) and quality measured using a Bioanalyzer 2100 system obtained from chicken, pig feces using four different RNA extraction kits (MN, NO, PM, ZY), two different stabilization kits (RL and ZM), two different storage temperatures (−80 °C and 4 °C). [file peerj-10-13547-s001.xlsx]

## Sheet: TITLE_PAGE
							Storage media and RNA extraction approaches substantially influence the recovery and integrity of livestock fecal microbial RNA
												Raju Koorakula1,2, Mahdi Ghanbari3, Matteo Schiavinato4, Juliane C. Dohm4 and Konrad J. Domig2
												1Competence Centre for Feed and Food Quality, Safety and Innovation (FFoQSI), Tulln, Austria
												2Institute of Food Science, Department of Food Science and Technology, University of Natural Resources and Life Sciences Vienna (BOKU), Vienna, Austria
												3 BIOMIN Research Center, Tulln, Austria
												4 Institute of Computational Biology, Department of Biotechnology, University of Natural Resources and Life Sciences (BOKU), Vienna, Austria
												Corresponding author
												E-Mail: mahdi.ghanbari@biomin.net

## Sheet: PIG_RNA_YIELD (1)
STORAGE BUFFER	TEMPERATURE	EXTRACTION KIT	BIOANALYZER - RNA YIELD ng/µl	BIOANALYZER - Total YIELD ng	NANODROP - 260/280	NANODROP - 260/230	QUBIT - YIELD µg/µl
RL	4	PM	52	4160	2.03	1.68	13.8
RL	4	PM	54	4320	1.94	1.76	9.8
RL	4	PM	48	3840	1.98	1.69	14.5
RL	80	PM	39	3120	2.16	1.81	6.9
RL	80	PM	58	4640	2.18	1.86	12.6
RL	80	PM	46	3680	2.06	1.89	18.7
ZM	4	PM	10	800	1.92	1.65	N/A
ZM	4	PM	12	960	1.96	1.69	N/A
ZM	4	PM	14	1120	1.85	1.76	14.1
ZM	80	PM	39	3120	2.03	1.68	14.8
ZM	80	PM	18	1440	1.95	1.87	6.6
ZM	80	PM	21	1680	2.21	1.95	6.4
RL	4	MN	64	5120	1.99	2.04	15.9
RL	4	MN	49	3920	2.18	2.07	10.8
RL	4	MN	56	4480	2.13	1.96	11.9
RL	80	MN	63	5040	2.19	1.98	10.9
RL	80	MN	87	6960	2.01	1.79	15.6
RL	80	MN	71	5680	2.13	2.04	15.9
ZM	4	MN	60	4800	2.16	1.96	12.7
ZM	4	MN	36	2880	1.93	1.86	6.1
ZM	4	MN	42	3360	2.18	1.91	12.0
ZM	80	MN	87	6960	2.04	1.68	17.1
ZM	80	MN	8	640	2.02	1.67	N/A
ZM	80	MN	162	12960	2.08	1.71	26.4
RL	4	NO	60	4800	1.92	1.52	20.9
RL	4	NO	49	3920	1.87	1.58	6.4
RL	4	NO	57	4560	1.69	1.51	10.7
RL	80	NO	40	3200	1.96	1.62	2.6
RL	80	NO	54	4320	2.02	1.84	16.0
RL	80	NO	71	5680	1.89	1.64	13.6
ZM	4	NO	75	6000	1.58	1.36	14.8
ZM	4	NO	54	4320	2.16	1.84	6.3
ZM	4	NO	63	5040	2.06	1.83	11.9
ZM	80	NO	59	4720	1.92	1.54	23.8
ZM	80	NO	50	4000	1.92	1.68	18.9
ZM	80	NO	42	3360	1.99	1.59	10.6
RL	4	ZY	66	5280	2.06	1.68	21.3
RL	4	ZY	59	4720	2.18	1.84	17.9
RL	4	ZY	62	4960	2.08	1.88	21.5
RL	80	ZY	34	2720	2.16	1.99	7.8
RL	80	ZY	28	2240	1.98	2.08	14.1
RL	80	ZY	49	3920	2.16	1.93	16.3
ZM	4	ZY	72	5760	1.99	2.13	23.8
ZM	4	ZY	76	6080	2.23	1.94	16.8
ZM	4	ZY	68	5440	2.12	1.87	14.3
ZM	80	ZY	42	3360	1.99	1.85	9.6
ZM	80	ZY	26	2080	2.15	1.81	8.7
ZM	80	ZY	16	1280	2.18	2.09	N/A

## Sheet: CH_RNA_YIELD (2)
STORAGE BUFFER	TEMPERATURE	EXTRACTION KIT	BIOANALYZER - RNA YIELD ng/µl	BIOANALYZER - Total YIELD ng	NANODROP - 260/280	NANODROP - 260/230	QUBIT - YIELD µg/µl
RL	4	PM	164	13120	2.08	1.89	6.67
RL	4	PM	154	12320	2.16	2.06	6.68
RL	4	PM	159	12720	2.24	1.96	22.4
RL	80	PM	157	12560	2.10	2.17	20.1
RL	80	PM	136	10880	2.21	1.95	16.8
RL	80	PM	167	13360	2.08	1.99	22.1
ZM	4	PM	15	1200	1.89	1.75	2.9
ZM	4	PM	13	1040	2.05	1.87	4.1
ZM	4	PM	10	800	2.08	1.93	N/A
ZM	80	PM	148	11840	2.01	2.08	9.6
ZM	80	PM	87	6960	2.15	2.05	N/A
ZM	80	PM	51	4080	2.09	1.59	6.8
RL	4	MN	168	13440	2.03	1.88	21.6
RL	4	MN	172	13760	2.13	1.95	19.8
RL	4	MN	100	8000	1.96	1.67	15.6
RL	80	MN	189	15120	2.16	2.03	18.9
RL	80	MN	176	14080	2.09	1.85	21.8
RL	80	MN	168	13440	2.19	2.16	19
ZM	4	MN	106	8480	1.86	1.36	11.6
ZM	4	MN	31	2480	1.89	1.33	N/A
ZM	4	MN	71	5680	1.36	1.56	9.7
ZM	80	MN	176	14080	2.23	2.06	23
ZM	80	MN	178	14240	2.02	1.78	21
ZM	80	MN	166	13280	2.14	1.77	18.6
RL	4	NO	27	2160	1.63	1.86	N/A
RL	4	NO	52	4160	1.64	1.94	12.1
RL	4	NO	25	2000	2.01	2.04	N/A
RL	80	NO	56	4480	1.88	1.68	13.4
RL	80	NO	53	4240	1.86	1.77	6.9
RL	80	NO	74	5920	1.81	1.73	10.7
ZM	4	NO	18	1440	1.76	1.63	20.6
ZM	4	NO	16	1280	2.03	1.92	26.8
ZM	4	NO	11	880	1.64	1.73	N/A
ZM	80	NO	124	9920	2.01	2.06	6.8
ZM	80	NO	211	16880	1.99	1.59	27.9
ZM	80	NO	112	8960	1.62	1.63	21.3
RL	4	ZY	25	2000	1.96	1.78	16.3
RL	4	ZY	12	960	2.13	1.98	N/A
RL	4	ZY	15	1200	2.19	2.18	3.8
RL	80	ZY	34	2720	2.12	1.95	6.8
RL	80	ZY	47	3760	1.94	1.86	5.8
RL	80	ZY	32	2560	2.05	1.94	6.1
ZM	4	ZY	12	960	1.86	1.36	N/A
ZM	4	ZY	14	1120	2.12	1.78	7.6
ZM	4	ZY	15	1200	1.95	1.63	5.9
ZM	80	ZY	11	880	2.06	1.98	N/A
ZM	80	ZY	12	960	2.26	2.04	N/A
ZM	80	ZY	36	2880	2.23	2.19	16.1

## Sheet: PIG_RIN (3)
STORAGE BUFFER	TEMPERATURE	EXTRACTION KIT	RNA - RIN	QUBIT - RIQ NUMBER
RL	4	PM	5.5	7.8
RL	4	PM	5.8	7.3
RL	4	PM	5.6	8.2
RL	80	PM	7.5	7.6
RL	80	PM	6.2	8.9
RL	80	PM	6.5	5.4
ZM	4	PM	1	N/A
ZM	4	PM	1	N/A
ZM	4	PM	1.5	3.2
ZM	80	PM	2.1	6.5
ZM	80	PM	2.7	5.7
ZM	80	PM	7.9	9.6
RL	4	MN	8.1	10
RL	4	MN	9.4	10
RL	4	MN	7.9	9.8
RL	80	MN	9.2	8.9
RL	80	MN	8.5	10
RL	80	MN	8	N/A
ZM	4	MN	9.5	10
ZM	4	MN	9.4	10
ZM	4	MN	8.6	9.8
ZM	80	MN	6.9	7.9
ZM	80	MN	7	9.2
ZM	80	MN	7.3	8.8
RL	4	NO	2.2	8.1
RL	4	NO	3.5	3.9
RL	4	NO	3	0
RL	80	NO	3.9	6.7
RL	80	NO	9.8	10
RL	80	NO	3.2	7.9
ZM	4	NO	2.8	N/A
ZM	4	NO	3.2	5.9
ZM	4	NO	2.9	N/A
ZM	80	NO	2.5	0
ZM	80	NO	2.4	N/A
ZM	80	NO	5	8.1
RL	4	ZY	7.3	9.8
RL	4	ZY	8.1	10
RL	4	ZY	7.9	9.8
RL	80	ZY	8.9	7.6
RL	80	ZY	7.6	9.8
RL	80	ZY	8.6	N/A
ZM	4	ZY	9.6	10
ZM	4	ZY	9.1	10
ZM	4	ZY	8.9	10
ZM	80	ZY	7.6	9.3
ZM	80	ZY	7.8	6.8
ZM	80	ZY	8.6	10

## Sheet: CH_RIN_(4)
STORAGE BUFFER	TEMPERATURE	EXTRACTION KIT	RNA - RIN	QUBIT - RIQ NUMBER
RL	4	PM	7.2	10
RL	4	PM	7.1	10
RL	4	PM	7	N/A
RL	80	PM	6.6	8.6
RL	80	PM	6.4	N/A
RL	80	PM	6.6	9.1
ZM	4	PM	2.9	N/A
ZM	4	PM	4.6	8.6
ZM	4	PM	4.9	8.8
ZM	80	PM	5.5	7.8
ZM	80	PM	6.1	9.1
ZM	80	PM	4.9	N/A
RL	4	MN	5.5	7.6
RL	4	MN	6.1	10
RL	4	MN	2.3	3.8
RL	80	MN	5.7	8.3
RL	80	MN	5.2	7.6
RL	80	MN	6.4	10
ZM	4	MN	1	N/A
ZM	4	MN	4.7	2.9
ZM	4	MN	0	N/A
ZM	80	MN	6.9	10
ZM	80	MN	5.2	6.9
ZM	80	MN	4.4	7.3
RL	4	NO	0	N/A
RL	4	NO	0	0
RL	4	NO	0	0
RL	80	NO	2.4	4.5
RL	80	NO	2.5	3.9
RL	80	NO	2.3	8
ZM	4	NO	0	N/A
ZM	4	NO	0	N/A
ZM	4	NO	0	N/A
ZM	80	NO	2.9	8.9
ZM	80	NO	2.5	9.6
ZM	80	NO	0	5.3
RL	4	ZY	3	4.9
RL	4	ZY	2.9	7.5
RL	4	ZY	3.6	6.4
RL	80	ZY	2.9	6.2
RL	80	ZY	1.9	N/A
RL	80	ZY	3	5.7
ZM	4	ZY	0	N/A
ZM	4	ZY	3.9	6.4
ZM	4	ZY	2.6	N/A
ZM	80	ZY	5.4	8.7
ZM	80	ZY	7.1	9
ZM	80	ZY	7.5	8.6
