# Supplementary material for: Storage media and RNA extraction approaches substantially influence the recovery and integrity of livestock fecal microbial RNA
Source: PeerJ. 2022 Jun 7;10:e13547. doi: 10.7717/peerj.13547 (PMC9186325; doi:10.7717/peerj.13547)
Supplement: Supplemental Information 2 — Detailed results from BacQuant (16S rRNA) and RPL32 gene transcripts; Primer and probe sequences of BactQuant and RPL32; RT-qPCR protocol includes reagents and PCR cycling conditions. [file peerj-10-13547-s002.xlsx]

## Sheet: qPCR data
				SAMPLE ID	Measured Cp values						Delta Cp "+RT" - "-RT"			16S signal	Average 16S signal technical replicates		Average of biological replicates	StdAbw	RPL32 signal	Average of host gene technical replicates		Average of biological replicates	StdAbw
SPECIES	STORAGE BUFFER	TEMPERATURE	EXTRACTION KIT		BactQuant +RT	BactQuant -RT	RPL32_Sus +RT	RPL32_Sus -RT	RPL32_Gal +RT	RPL32_Gal -RT	BactQuant	RPL32_Sus	RPL32_Gal
Chicken	RL	4	MN	CRL4MN1	13.42	24.61	N/A	N/A	16.51	20.48	-11.19		-3.97	9.12384e-05	0.000101421	1.60543e-05	6.28463e-05	2.85636e-05	1.07151e-05	2.30591e-05	1.76779e-05	1.32863e-05	6.51517e-06
Chicken	RL	4	MN	CRL4MN1	12.96	24.78	N/A	N/A	14.3	20.66	-11.82		-6.36	0.000125502					4.9576e-05
Chicken	RL	4	MN	CRL4MN1	13.48	24.65	N/A	N/A	16.78	20.67	-11.17		-3.89	8.75217e-05					8.88621e-06
Chicken	RL	4	MN	CRL4MN2	13.87	23.4	N/A	N/A	16.97	20.71	-9.53		-3.74	6.67904e-05	6.71173e-05	1.35228e-06			7.7897e-06	8.10887e-06	3.16432e-07
Chicken	RL	4	MN	CRL4MN2	13.82	23.45	N/A	N/A	16.83	20.7	-9.63		-3.87	6.91457e-05					8.58352e-06
Chicken	RL	4	MN	CRL4MN2	13.9	23.45	N/A	N/A	16.94	20.83	-9.55		-3.89	6.54159e-05					7.95338e-06
Chicken	RL	4	MN	CRL4MN3	15.52	26.11	N/A	N/A	16.77	20.69	-10.59		-3.92	2.12821e-05	2.00009e-05	1.32027e-06			8.94802e-06	8.69101e-06	3.42684e-07
Chicken	RL	4	MN	CRL4MN3	15.76	26.74	N/A	N/A	16.9	20.69	-10.98		-3.79	1.80205e-05					8.17698e-06
Chicken	RL	4	MN	CRL4MN3	15.56	26.41	N/A	N/A	16.77	20.77	-10.85		-4	2.07001e-05					8.94802e-06
Chicken	RL	4	NO	CRL4NO1	17.22	21.17	N/A	N/A	18.86	20.78	-3.95		-1.92	6.55033e-06	6.50582e-06	8.97333e-08	6.36487e-06	1.4985e-06	2.10172e-06	2.73415e-06	6.68025e-07	2.59713e-06	2.70751e-07
Chicken	RL	4	NO	CRL4NO1	17.26	22.53	N/A	N/A	18.03	20.8	-5.27		-2.77	6.37122e-06					3.73619e-06
Chicken	RL	4	NO	CRL4NO1	17.21	19.63	N/A	N/A	18.69	20.77	-2.42		-2.08	6.5959e-06					2.36455e-06
Chicken	RL	4	NO	CRL4NO2	17.88	22.48	N/A	N/A	18.81	20.8	-4.6		-1.99	4.14556e-06	4.11713e-06	3.79175e-08			2.17583e-06	2.191e-06	1.01362e-08
Chicken	RL	4	NO	CRL4NO2	17.88	19.74	N/A	N/A	18.79	20.91	-1.86		-2.12	4.14556e-06					2.20621e-06
Chicken	RL	4	NO	CRL4NO2	17.91	22.54	N/A	N/A	18.8	20.91	-4.63		-2.11	4.06025e-06					2.19097e-06
Chicken	RL	4	NO	CRL4NO3	16.75	22.29	N/A	N/A	18.53	20.92	-5.54		-2.39	9.07293e-06	8.47168e-06	1.28089e-06			2.64189e-06	2.86623e-06	4.62006e-07
Chicken	RL	4	NO	CRL4NO3	16.64	20.65	N/A	N/A	18.1	20.95	-4.01		-2.85	9.79176e-06					3.55924e-06
Chicken	RL	4	NO	CRL4NO3	17.22	21.91	N/A	N/A	18.67	21	-4.69		-2.33	6.55033e-06					2.39756e-06
Chicken	RL	4	PM	CRL4PM1	13.68	35.02	N/A	N/A	16.86	20.65	-21.34		-3.79	7.61921e-05	9.16505e-05	1.22436e-05	0.000105697	7.9163e-05	8.40687e-06	7.85451e-06	3.68238e-07	7.82083e-06	1.36253e-07
Chicken	RL	4	PM	CRL4PM1	13.15	35.03	N/A	N/A	16.98	20.73	-21.88		-3.75	0.000110016					7.7359e-06
Chicken	RL	4	PM	CRL4PM1	13.46	35.7	N/A	N/A	17.04	20.75	-22.24		-3.71	8.87434e-05					7.42077e-06
Chicken	RL	4	PM	CRL4PM2	11.83	33.74	N/A	N/A	16.96	20.91	-21.91		-3.95	0.000274672	0.000224442	3.99896e-05			7.84389e-06	7.61646e-06	5.25304e-07
Chicken	RL	4	PM	CRL4PM2	12.06	33.57	N/A	N/A	16.9	21.06	-21.51		-4.16	0.000234195					8.17698e-06
Chicken	RL	4	PM	CRL4PM2	12.57	33.33	N/A	N/A	17.16	20.98	-20.76		-3.82	0.000164457					6.8285e-06
Chicken	RL	4	PM	CRL4PM3	19.86	38	N/A	N/A	16.91	20.17	-18.14		-3.26	1.05086e-06	9.99491e-07	3.42453e-08			8.1205e-06	7.99154e-06	1.34555e-07
Chicken	RL	4	PM	CRL4PM3	19.99	38	N/A	N/A	16.92	20.33	-18.01		-3.41	9.60308e-07					8.06441e-06
Chicken	RL	4	PM	CRL4PM3	19.95	38	N/A	N/A	16.97	20.3	-18.05		-3.33	9.87306e-07					7.7897e-06
Chicken	RL	4	ZY	CRL4ZY1	22.48	31.25	N/A	N/A	24.91	27.14	-8.77		-2.23	1.70941e-07	1.81833e-07	9.68402e-09	1.57817e-05	1.03999e-05	3.17207e-08	3.08038e-08	1.07651e-09	1.67883e-06	1.09869e-06
Chicken	RL	4	ZY	CRL4ZY1	22.42	31.21	N/A	N/A	24.92	27.11	-8.79		-2.19	1.782e-07					3.15016e-08
Chicken	RL	4	ZY	CRL4ZY1	22.28	30.88	N/A	N/A	25.03	27.1	-8.6		-2.07	1.96359e-07					2.9189e-08
Chicken	RL	4	ZY	CRL4ZY2	15.41	22.63	N/A	N/A	18.48	21.79	-7.22		-3.31	2.29682e-05	2.29359e-05	8.04406e-07			2.73505e-06	2.72402e-06	7.90059e-08
Chicken	RL	4	ZY	CRL4ZY2	15.49	21.74	N/A	N/A	18.55	21.81	-6.25		-3.26	2.17293e-05					2.60552e-06
Chicken	RL	4	ZY	CRL4ZY2	15.34	22.32	N/A	N/A	18.43	21.91	-6.98		-3.48	2.41101e-05					2.8315e-06
Chicken	RL	4	ZY	CRL4ZY3	15.35	22.49	N/A	N/A	18.95	22.18	-7.14		-3.23	2.39436e-05	2.42274e-05	4.88657e-07			1.97461e-06	2.28167e-06	3.53514e-07
Chicken	RL	4	ZY	CRL4ZY3	15.36	22.65	N/A	N/A	18.44	22.29	-7.29		-3.85	2.37782e-05					2.81195e-06
Chicken	RL	4	ZY	CRL4ZY3	15.29	23.07	N/A	N/A	18.89	22.37	-7.78		-3.48	2.49604e-05					2.05846e-06
Chicken	RL	80	MN	CRL80MN1	17.03	26.75	N/A	N/A	17.52	21.36	-9.72		-3.84	7.47238e-06	8.20105e-06	5.39474e-07	1.53913e-05	8.4263e-06	5.32052e-06	5.27486e-06	3.41906e-07	4.62575e-06	1.8019e-06
Chicken	RL	80	MN	CRL80MN1	16.91	26.55	N/A	N/A	17.41	21.59	-9.64		-4.18	8.1205e-06					5.74206e-06
Chicken	RL	80	MN	CRL80MN1	16.76	26.67	N/A	N/A	17.68	21.62	-9.91		-3.94	9.01026e-06					4.762e-06
Chicken	RL	80	MN	CRL80MN2	15.16	24.57	N/A	N/A	17.18	21.37	-9.41		-4.19	2.7314e-05	2.80308e-05	8.29079e-07			6.73449e-06	6.67949e-06	2.63992e-07
Chicken	RL	80	MN	CRL80MN2	15.06	24.76	N/A	N/A	17.12	21.54	-9.7		-4.42	2.92744e-05					7.02047e-06
Chicken	RL	80	MN	CRL80MN2	15.15	25.08	N/A	N/A	17.28	21.57	-9.93		-4.29	2.7504e-05					6.2835e-06
Chicken	RL	80	MN	CRL80MN3	16.59	25.77	N/A	N/A	19.22	22.62	-9.18		-3.4	1.01371e-05	9.94218e-06	7.449e-07			1.63758e-06	1.9229e-06	5.54118e-07
Chicken	RL	80	MN	CRL80MN3	16.49	25.74	N/A	N/A	18.47	22.65	-9.25		-4.18	1.08646e-05					2.75408e-06
Chicken	RL	80	MN	CRL80MN3	16.79	25.77	N/A	N/A	19.47	22.7	-8.98		-3.23	8.82483e-06					1.37704e-06
Chicken	RL	80	NO	CRL80NO1	18.72	22.62	N/A	N/A	19.74	21.78	-3.9		-2.04	2.31589e-06	2.57674e-06	1.73901e-07	2.47377e-06	2.18803e-07	1.142e-06	1.20373e-06	1.28351e-07	1.28725e-06	5.56769e-08
Chicken	RL	80	NO	CRL80NO1	18.47	23.48	N/A	N/A	19.45	21.72	-5.01		-2.27	2.75408e-06					1.39626e-06
Chicken	RL	80	NO	CRL80NO1	18.52	22.95	N/A	N/A	19.83	21.78	-4.43		-1.95	2.66026e-06					1.07294e-06
Chicken	RL	80	NO	CRL80NO2	18.53	21.46	N/A	N/A	19.5	21.71	-2.93		-2.21	2.64189e-06	2.69901e-06	8.83297e-08			1.3487e-06	1.34564e-06	1.03371e-08
Chicken	RL	80	NO	CRL80NO2	18.54	22.7	N/A	N/A	19.49	21.7	-4.16		-2.21	2.62364e-06					1.35808e-06
Chicken	RL	80	NO	CRL80NO2	18.43	20.49	N/A	N/A	19.52	21.81	-2.06		-2.29	2.8315e-06					1.33013e-06
Chicken	RL	80	NO	CRL80NO3	18.9	23.86	N/A	N/A	19.89	21.97	-4.96		-2.08	2.04425e-06	2.14557e-06	1.351e-07			1.02923e-06	1.31238e-06	3.53332e-07
Chicken	RL	80	NO	CRL80NO3	18.7	20.67	N/A	N/A	19.05	22.02	-1.97		-2.97	2.34822e-06					1.84238e-06
Chicken	RL	80	NO	CRL80NO3	18.9	22.67	N/A	N/A	19.84	22.13	-3.77		-2.29	2.04425e-06					1.06553e-06
Chicken	RL	80	PM	CRL80PM1	14.66	20.88	N/A	N/A	18.18	21.72	-6.22		-3.54	3.86278e-05	3.73563e-05	1.69532e-06	3.67551e-05	1.37087e-05	3.36724e-06	3.21028e-06	1.04641e-07	3.09251e-06	5.26148e-07
Chicken	RL	80	PM	CRL80PM1	14.66	21.61	N/A	N/A	18.25	21.68	-6.95		-3.43	3.86278e-05					3.20777e-06
Chicken	RL	80	PM	CRL80PM1	14.81	26.5	N/A	N/A	18.32	21.75	-11.69		-3.43	3.48133e-05					3.05584e-06
Chicken	RL	80	PM	CRL80PM2	16.02	25.94	N/A	N/A	18.85	21.8	-9.92		-2.95	1.50487e-05	1.61921e-05	7.62223e-07			2.11634e-06	2.30328e-06	2.87846e-07
Chicken	RL	80	PM	CRL80PM2	15.82	25.88	N/A	N/A	18.48	21.9	-10.06		-3.42	1.72864e-05					2.73505e-06
Chicken	RL	80	PM	CRL80PM2	15.91	25.86	N/A	N/A	18.89	21.9	-9.95		-3.01	1.6241e-05					2.05846e-06
Chicken	RL	80	PM	CRL80PM3	14.3	N/A	N/A	N/A	18.57	22.24	#VALUE!		-3.67	4.9576e-05	5.67169e-05	4.76066e-06			2.56964e-06	3.76395e-06	1.65076e-06
Chicken	RL	80	PM	CRL80PM3	13.94	22.39	N/A	N/A	17.29	22.34	-8.45		-5.05	6.36271e-05					6.2401e-06
Chicken	RL	80	PM	CRL80PM3	14.1	22.51	N/A	N/A	18.62	22.45	-8.41		-3.83	5.69478e-05					2.48211e-06
Chicken	RL	80	ZY	CRL80ZY1	16.32	27.61	N/A	N/A	19.16	22.42	-11.29		-3.26	1.22234e-05	1.22802e-05	7.58363e-08	1.42892e-05	2.64018e-06	1.70712e-06	1.72749e-06	1.46624e-07	1.29109e-06	2.90935e-07
Chicken	RL	80	ZY	CRL80ZY1	16.32	22.39	N/A	N/A	18.97	22.44	-6.07		-3.47	1.22234e-05					1.94743e-06
Chicken	RL	80	ZY	CRL80ZY1	16.3	23.05	N/A	N/A	19.32	22.45	-6.75		-3.13	1.2394e-05					1.52792e-06
Chicken	RL	80	ZY	CRL80ZY2	15.78	23.33	N/A	N/A	19.79	22.97	-7.55		-3.18	1.77724e-05	1.82495e-05	7.99185e-07			1.1031e-06	1.13988e-06	7.89978e-08
Chicken	RL	80	ZY	CRL80ZY2	15.65	24.28	N/A	N/A	19.6	23.05	-8.63		-3.45	1.94483e-05					1.25838e-06
Chicken	RL	80	ZY	CRL80ZY2	15.8	23.52	N/A	N/A	19.85	23.05	-7.72		-3.2	1.75277e-05					1.05817e-06
Chicken	RL	80	ZY	CRL80ZY3	16.32	23.77	N/A	N/A	19.9	23.39	-7.45		-3.49	1.22234e-05	1.23379e-05	1.52731e-07			1.02212e-06	1.00589e-06	1.69364e-08
Chicken	RL	80	ZY	CRL80ZY3	16.28	23.16	N/A	N/A	19.91	23.51	-6.88		-3.6	1.2567e-05					1.01506e-06
Chicken	RL	80	ZY	CRL80ZY3	16.32	23.56	N/A	N/A	19.96	23.51	-7.24		-3.55	1.22234e-05					9.80486e-07
Chicken	ZM	4	MN	CZM4MN1	15.97	26.22	N/A	N/A	19.19	22.74	-10.25		-3.55	1.55794e-05	1.68744e-05	2.08042e-06	2.56152e-05	1.66818e-05	1.67199e-06	1.68849e-06	1.45904e-07	2.68831e-06	1.29351e-06
Chicken	ZM	4	MN	CZM4MN1	15.61	24.51	N/A	N/A	19	22.61	-8.9		-3.61	1.9995e-05					1.90735e-06
Chicken	ZM	4	MN	CZM4MN1	16.02	25.57	N/A	N/A	19.36	22.67	-9.55		-3.31	1.50487e-05					1.48614e-06
Chicken	ZM	4	MN	CZM4MN2	14.22	21.98	N/A	N/A	17.67	21.21	-7.76		-3.54	5.24027e-05	5.06379e-05	1.17651e-06			4.79513e-06	4.62857e-06	2.44307e-07
Chicken	ZM	4	MN	CZM4MN2	14.32	22.57	N/A	N/A	17.66	21.2	-8.25		-3.54	4.88934e-05					4.82848e-06
Chicken	ZM	4	MN	CZM4MN2	14.27	22.97	N/A	N/A	17.84	21.31	-8.7		-3.47	5.06176e-05					4.26211e-06
Chicken	ZM	4	MN	CZM4MN3	16.65	26.62	N/A	N/A	19.07	22.12	-9.97		-3.05	9.72413e-06	9.33338e-06	2.60495e-07			1.81701e-06	1.74788e-06	4.60907e-08
Chicken	ZM	4	MN	CZM4MN3	16.77	26.83	N/A	N/A	19.13	22.16	-10.06		-3.03	8.94802e-06					1.743e-06
Chicken	ZM	4	MN	CZM4MN3	16.71	26.63	N/A	N/A	19.18	22.27	-9.92		-3.09	9.32801e-06					1.68362e-06
Chicken	ZM	4	NO	CZM4NO1	19.24	22.6	N/A	N/A	20.03	21.71	-3.36		-1.68	1.61504e-06	1.63576e-06	7.14896e-08	2.0728e-06	8.08659e-07	9.34048e-07	8.89014e-07	4.30179e-08	9.26473e-07	7.36008e-08
Chicken	ZM	4	NO	CZM4NO1	19.3	22.42	N/A	N/A	20.07	21.88	-3.12		-1.81	1.54925e-06					9.08506e-07
Chicken	ZM	4	NO	CZM4NO1	19.13	18.51	N/A	N/A	20.21	21.78	0.62		-1.57	1.743e-06					8.24487e-07
Chicken	ZM	4	NO	CZM4NO2	19.7	18.6	N/A	N/A	20.86	21.94	1.1		-1.08	1.17411e-06	1.29684e-06	8.18221e-08			5.25429e-07	8.53531e-07	3.68295e-07
Chicken	ZM	4	NO	CZM4NO2	19.47	18.65	N/A	N/A	19.44	22.08	0.82		-2.64	1.37704e-06					1.40597e-06
Chicken	ZM	4	NO	CZM4NO2	19.51	18.56	N/A	N/A	20.6	22.12	0.95		-1.52	1.33938e-06					6.2919e-07
Chicken	ZM	4	NO	CZM4NO3	18.27	18.07	N/A	N/A	20.23	22.2	0.2		-1.97	3.1636e-06	3.28579e-06	1.33469e-07			8.13136e-07	1.03687e-06	3.41583e-07
Chicken	ZM	4	NO	CZM4NO3	18.13	18.5	N/A	N/A	19.3	22.3	-0.37		-3	3.48599e-06					1.54925e-06
Chicken	ZM	4	NO	CZM4NO3	18.25	18.24	N/A	N/A	20.35	22.28	0.01		-1.93	3.20777e-06					7.48238e-07
Chicken	ZM	4	PM	CZM4PM1	19.58	24.76	N/A	N/A	21.17	24.21	-5.18		-3.04	1.27595e-06	1.30614e-06	2.83761e-08	5.10259e-06	2.53097e-06	4.23833e-07	7.09361e-07	4.13847e-07	5.8178e-07	8.50543e-08
Chicken	ZM	4	PM	CZM4PM1	19.56	26.53	N/A	N/A	19.52	24.25	-6.97		-4.73	1.29376e-06					1.33013e-06
Chicken	ZM	4	PM	CZM4PM1	19.5	27.69	N/A	N/A	21.35	24.37	-8.19		-3.02	1.3487e-06					3.74119e-07
Chicken	ZM	4	PM	CZM4PM2	17.29	23.5	N/A	N/A	20.8	24.94	-6.21		-4.14	6.2401e-06	6.40199e-06	1.07927e-07			5.47742e-07	5.63834e-07	2.64836e-08
Chicken	ZM	4	PM	CZM4PM2	17.25	25.68	N/A	N/A	20.82	24.91	-8.43		-4.09	6.41553e-06					5.40201e-07
Chicken	ZM	4	PM	CZM4PM2	17.22	23.9	N/A	N/A	20.66	25.04	-6.68		-4.38	6.55033e-06					6.0356e-07
Chicken	ZM	4	PM	CZM4PM3	17.05	23.34	N/A	N/A	21.07	24.77	-6.29		-3.7	7.36951e-06	7.59966e-06	2.72695e-07			4.54253e-07	4.72143e-07	2.59454e-08
Chicken	ZM	4	PM	CZM4PM3	16.93	24.52	N/A	N/A	20.9	24.7	-7.59		-3.8	8.0087e-06					5.11061e-07
Chicken	ZM	4	PM	CZM4PM3	17.04	25.5	N/A	N/A	21.08	24.75	-8.46		-3.67	7.42077e-06					4.51115e-07
Chicken	ZM	4	ZY	CZM4ZY1	18.46	24.33	N/A	N/A	21.13	24.05	-5.87		-2.92	2.77323e-06	2.85845e-06	5.68096e-08	6.05341e-06	2.12998e-06	4.35749e-07	4.94809e-07	8.66903e-08	6.2328e-07	1.47069e-07
Chicken	ZM	4	ZY	CZM4ZY1	18.39	24.17	N/A	N/A	20.61	24.01	-5.78		-3.4	2.91111e-06					6.24844e-07
Chicken	ZM	4	ZY	CZM4ZY1	18.4	24.08	N/A	N/A	21.17	24.09	-5.68		-2.92	2.891e-06					4.23833e-07
Chicken	ZM	4	ZY	CZM4ZY2	15.82	36.2	N/A	N/A	21.17	23.91	-20.38		-2.74	1.72864e-05	7.9998e-06	6.19109e-06			4.23833e-07	5.31147e-07	1.31087e-07
Chicken	ZM	4	ZY	CZM4ZY2	17.54	35.9	N/A	N/A	20.39	23.43	-18.36		-3.04	5.24728e-06					7.27777e-07
Chicken	ZM	4	ZY	CZM4ZY2	19.38	35.17	N/A	N/A	21.11	23.71	-15.79		-2.6	1.46568e-06					4.41832e-07
Chicken	ZM	4	ZY	CZM4ZY3	17.08	22.74	N/A	N/A	20.17	23.62	-5.66		-3.45	7.21785e-06	7.30199e-06	5.60933e-08			8.47666e-07	8.43884e-07	1.29315e-08
Chicken	ZM	4	ZY	CZM4ZY3	17.05	21.52	N/A	N/A	20.21	23.42	-4.47		-3.21	7.36951e-06					8.24487e-07
Chicken	ZM	4	ZY	CZM4ZY3	17.06	22.79	N/A	N/A	20.15	23.56	-5.73		-3.41	7.3186e-06					8.59499e-07
Chicken	ZM	80	MN	CZM80MN1	17.05	23.35	N/A	N/A	16.91	20.7	-6.3		-3.79	7.36951e-06	7.81503e-06	9.23036e-07	3.80069e-05	2.74121e-05	8.1205e-06	6.82587e-06	8.63085e-07	9.61951e-06	5.16228e-06
Chicken	ZM	80	MN	CZM80MN1	17.15	23.61	N/A	N/A	17.26	20.7	-6.46		-3.44	6.876e-06					6.37122e-06
Chicken	ZM	80	MN	CZM80MN1	16.73	22.93	N/A	N/A	17.35	20.85	-6.2		-3.5	9.19958e-06					5.9859e-06
Chicken	ZM	80	MN	CZM80MN2	13.39	32.77	N/A	N/A	17.31	20.75	-19.38		-3.44	9.31555e-05	7.9125e-05	9.35364e-06			6.15419e-06	1.73629e-05	1.50847e-05
Chicken	ZM	80	MN	CZM80MN2	13.72	33.79	N/A	N/A	14.61	20.78	-20.07		-6.17	7.41086e-05					3.999e-05
Chicken	ZM	80	MN	CZM80MN2	13.8	33.12	N/A	N/A	17.36	20.87	-19.32		-3.51	7.0111e-05					5.94455e-06
Chicken	ZM	80	MN	CZM80MN3	15.33	22.43	N/A	N/A	18.03	21.71	-7.1		-3.68	2.42778e-05	2.70806e-05	2.57533e-06			3.73619e-06	4.66974e-06	1.56716e-06
Chicken	ZM	80	MN	CZM80MN3	14.98	22.63	N/A	N/A	17.12	21.67	-7.65		-4.55	3.09436e-05					7.02047e-06
Chicken	ZM	80	MN	CZM80MN3	15.23	22.44	N/A	N/A	18.23	21.8	-7.21		-3.57	2.60204e-05					3.25254e-06
Chicken	ZM	80	NO	CZM80NO1	17.74	17.61	N/A	N/A	19.45	21.73	0.13		-2.28	4.56802e-06	4.60401e-06	1.72038e-07	2.89779e-06	1.13748e-06	1.39626e-06	1.35217e-06	1.18706e-07	1.16574e-06	1.60091e-07
Chicken	ZM	80	NO	CZM80NO1	17.65	17.63	N/A	N/A	19.36	21.75	0.02		-2.39	4.86206e-06					1.48614e-06
Chicken	ZM	80	NO	CZM80NO1	17.8	17.49	N/A	N/A	19.7	21.77	0.31		-2.07	4.38194e-06					1.17411e-06
Chicken	ZM	80	NO	CZM80NO2	17.96	23.45	N/A	N/A	19.56	21.65	-5.49		-2.09	3.92194e-06	2.57408e-06	1.60521e-06			1.29376e-06	1.21946e-06	4.95346e-08
Chicken	ZM	80	NO	CZM80NO2	18.07	21.57	N/A	N/A	19.68	21.67	-3.5		-1.99	3.63403e-06					1.1905e-06
Chicken	ZM	80	NO	CZM80NO2	22.52	20.46	N/A	N/A	19.7	21.65	2.06		-1.95	1.66266e-07					1.17411e-06
Chicken	ZM	80	NO	CZM80NO3	20.63	22.04	N/A	N/A	20.03	22.37	-1.41		-2.34	6.16242e-07	1.51527e-06	5.99354e-07			9.34048e-07	9.25608e-07	1.55847e-08
Chicken	ZM	80	NO	CZM80NO3	18.87	23.54	N/A	N/A	20.08	22.36	-4.67		-2.28	2.0872e-06					9.02231e-07
Chicken	ZM	80	NO	CZM80NO3	19.05	20.62	N/A	N/A	20.02	22.52	-1.57		-2.5	1.84238e-06					9.40545e-07
Chicken	ZM	80	PM	CZM80PM1	15.93	22.17	N/A	N/A	20.18	23.71	-6.24		-3.53	1.60174e-05	1.60778e-05	1.46284e-06	1.57256e-05	8.05906e-06	8.41811e-07	9.0979e-07	1.49551e-07	1.00351e-06	4.52648e-07
Chicken	ZM	80	PM	CZM80PM1	15.74	24.59	N/A	N/A	19.75	23.76	-8.85		-4.01	1.82721e-05					1.13412e-06
Chicken	ZM	80	PM	CZM80PM1	16.13	21.75	N/A	N/A	20.34	23.74	-5.62		-3.4	1.3944e-05					7.53442e-07
Chicken	ZM	80	PM	CZM80PM2	18.05	21.58	N/A	N/A	21.17	24.05	-3.53		-2.88	3.68475e-06	3.63703e-06	1.3269e-07			4.23833e-07	4.18249e-07	3.624e-08
Chicken	ZM	80	PM	CZM80PM2	18.01	25.38	N/A	N/A	21.03	24.29	-7.37		-3.26	3.78835e-06					4.67024e-07
Chicken	ZM	80	PM	CZM80PM2	18.15	24.61	N/A	N/A	21.39	24.16	-6.46		-2.77	3.438e-06					3.63889e-07
Chicken	ZM	80	PM	CZM80PM3	15.26	22.13	N/A	N/A	19.22	22.65	-6.87		-3.43	2.54849e-05	2.7462e-05	2.03705e-06			1.63758e-06	1.68248e-06	1.67665e-07
Chicken	ZM	80	PM	CZM80PM3	15	22.83	N/A	N/A	18.98	22.68	-7.83		-3.7	3.05176e-05					1.93397e-06
Chicken	ZM	80	PM	CZM80PM3	15.21	22.02	N/A	N/A	19.37	22.72	-6.81		-3.35	2.63836e-05					1.47587e-06
Chicken	ZM	80	ZY	CZM80ZY1	20.28	25.52	N/A	N/A	22.05	24.88	-5.24		-2.83	7.85438e-07	8.32222e-07	5.50692e-08	1.72628e-06	8.04611e-07	2.30297e-07	2.22141e-07	8.76124e-09	3.38406e-07	1.04495e-07
Chicken	ZM	80	ZY	CZM80ZY1	20.26	33.41	N/A	N/A	22.19	24.74	-13.15		-2.55	7.96402e-07					2.08999e-07
Chicken	ZM	80	ZY	CZM80ZY1	20.06	27.54	N/A	N/A	22.07	24.72	-7.48		-2.65	9.14826e-07					2.27127e-07
Chicken	ZM	80	ZY	CZM80ZY2	19.46	24.6	N/A	N/A	21.59	24.03	-5.14		-2.44	1.38662e-06	1.41343e-06	4.84743e-08			3.16783e-07	2.97928e-07	1.25701e-08
Chicken	ZM	80	ZY	CZM80ZY2	19.48	23.42	N/A	N/A	21.74	24.19	-3.94		-2.45	1.36753e-06					2.85501e-07
Chicken	ZM	80	ZY	CZM80ZY2	19.36	26.6	N/A	N/A	21.71	24.23	-7.24		-2.52	1.48614e-06					2.915e-07
Chicken	ZM	80	ZY	CZM80ZY3	18.4	23.28	N/A	N/A	20.87	23.36	-4.88		-2.49	2.891e-06	2.9332e-06	9.59298e-08			5.218e-07	4.95149e-07	1.77672e-08
Chicken	ZM	80	ZY	CZM80ZY3	18.43	26.58	N/A	N/A	20.98	23.54	-8.15		-2.56	2.8315e-06					4.83494e-07
Chicken	ZM	80	ZY	CZM80ZY3	18.31	23.22	N/A	N/A	20.99	23.7	-4.91		-2.71	3.07709e-06					4.80154e-07
Pig				PRL4MN1	17.38	23.34	22.6	28.85	N/A	N/A	-5.96	-6.25		5.86271e-06	5.74289e-06	7.98835e-08	5.07126e-06	2.65218e-06	1.57298e-07	1.28231e-07	1.9378e-08	1.11139e-07	1.80156e-08
Pig				PRL4MN1	17.41	22.65	23	27.84	N/A	N/A	-5.24	-4.84		5.74206e-06					1.19209e-07
Pig				PRL4MN1	17.44	23.66	23.14	27.8	N/A	N/A	-6.22	-4.66		5.62389e-06					1.08185e-07
Pig				PRL4MN2	19.8	24.69	23.47	29.46	N/A	N/A	-4.89	-5.99		1.09548e-06	1.093e-06	8.39631e-09			8.60649e-08	8.41158e-08	1.41805e-09
Pig				PRL4MN2	19.79	26.59	23.54	28.1	N/A	N/A	-6.8	-4.56		1.1031e-06					8.19887e-08
Pig				PRL4MN2	19.82	26.55	23.5	28.04	N/A	N/A	-6.73	-4.54		1.0804e-06					8.42937e-08
Pig				PRL4MN3	16.9	23.11	22.57	31.72	N/A	N/A	-6.21	-9.15		8.17698e-06	8.3779e-06	3.80079e-07			1.60603e-07	1.21071e-07	2.63543e-08
Pig				PRL4MN3	16.93	22.9	23.21	31.95	N/A	N/A	-5.97	-8.74		8.0087e-06					1.03061e-07
Pig				PRL4MN3	16.77	24.88	23.26	31.52	N/A	N/A	-8.11	-8.26		8.94802e-06					9.95502e-08
Pig				PRL4NO1	30.11	N/A	24.4	24.38	N/A	N/A	#VALUE!	0.02		8.62952e-10	1.05019e-09	1.87241e-10	1.84475e-07	1.22283e-07	4.51719e-08	3.86099e-08	4.37465e-09	1.14914e-07	5.08692e-08
Pig				PRL4NO1	29.59	N/A	24.72	24.15	N/A	N/A	#VALUE!	0.57		1.23744e-09					3.61858e-08
Pig				PRL4NO1	N/A	N/A	24.79	24.5	N/A	N/A	#VALUE!	0.29		#VALUE!					3.4472e-08
Pig				PRL4NO2	21.92	19.82	22.33	23.07	N/A	N/A	2.1	-0.74		2.52013e-07	2.44521e-07	1.47124e-08			1.89671e-07	1.69999e-07	1.31143e-08
Pig				PRL4NO2	21.88	20.79	22.63	23.1	N/A	N/A	1.09	-0.47		2.59098e-07					1.5406e-07
Pig				PRL4NO2	22.1	20.59	22.52	23.11	N/A	N/A	1.51	-0.59		2.22452e-07					1.66266e-07
Pig				PRL4NO3	21.63	23.65	22.65	23.66	N/A	N/A	-2.02	-1.01		3.08121e-07	3.07854e-07	1.35781e-08			1.51939e-07	1.36132e-07	1.05384e-08
Pig				PRL4NO3	21.54	20.18	22.92	23.46	N/A	N/A	1.36	-0.54		3.27955e-07					1.26006e-07
Pig				PRL4NO3	21.73	20.51	22.87	23.39	N/A	N/A	1.22	-0.52		2.87487e-07					1.3045e-07
Pig				PRL4PM1	17.53	23.02	23.48	26.56	N/A	N/A	-5.49	-3.08		5.28377e-06	5.44719e-06	1.43877e-07	7.37175e-06	1.28304e-06	8.54704e-08	7.33514e-08	8.07932e-09	8.11779e-08	8.24437e-09
Pig				PRL4PM1	17.43	21.52	23.82	26.4	N/A	N/A	-4.09	-2.58		5.66301e-06					6.75251e-08
Pig				PRL4PM1	17.5	25.36	23.83	26.79	N/A	N/A	-7.86	-2.96		5.3948e-06					6.70587e-08
Pig				PRL4PM2	16.87	22.51	23.16	26.31	N/A	N/A	-5.64	-3.15		8.3488e-06	8.50059e-06	4.65997e-07			1.06695e-07	9.35445e-08	8.76721e-09
Pig				PRL4PM2	16.73	22.59	23.44	26.27	N/A	N/A	-5.86	-2.83		9.19958e-06					8.78733e-08
Pig				PRL4PM2	16.94	21.6	23.47	26.19	N/A	N/A	-4.66	-2.72		7.95338e-06					8.60649e-08
Pig				PRL4PM3	17	23.27	23.44	32.7	N/A	N/A	-6.27	-9.26		7.62939e-06	8.16747e-06	3.58719e-07			8.78733e-08	7.66379e-08	7.49025e-09
Pig				PRL4PM3	16.87	23.09	23.66	33.12	N/A	N/A	-6.22	-9.46		8.3488e-06					7.5445e-08
Pig				PRL4PM3	16.84	23.23	23.84	32.11	N/A	N/A	-6.39	-8.27		8.52422e-06					6.65955e-08
Pig				PRL4ZY1	17.44	21.69	22.17	25.4	N/A	N/A	-4.25	-3.23		5.62389e-06	5.47254e-06	1.50179e-07	4.20677e-06	8.43847e-07	2.11917e-07	2.17661e-07	1.05671e-08	1.48806e-07	4.59034e-08
Pig				PRL4ZY1	17.54	23.44	22.03	25.31	N/A	N/A	-5.9	-3.28		5.24728e-06					2.33512e-07
Pig				PRL4ZY1	17.46	21.57	22.2	25.52	N/A	N/A	-4.11	-3.32		5.54646e-06					2.07555e-07
Pig				PRL4ZY2	18.2	23.92	23.07	N/A	N/A	N/A	-5.72	#VALUE!		3.32089e-06	3.38335e-06	5.23756e-08			1.13563e-07	1.15962e-07	1.59944e-09
Pig				PRL4ZY2	18.18	23.49	23.03	37.54	N/A	N/A	-5.31	-14.51		3.36724e-06					1.16756e-07
Pig				PRL4ZY2	18.14	24.55	23.02	36.46	N/A	N/A	-6.41	-13.44		3.46191e-06					1.17568e-07
Pig				PRL4ZY3	17.95	23.54	23.08	36.39	N/A	N/A	-5.59	-13.31		3.94922e-06	3.76443e-06	1.23197e-07			1.12779e-07	1.12795e-07	1.56898e-09
Pig				PRL4ZY3	18.06	23.64	23.05	40.89	N/A	N/A	-5.58	-17.84		3.6593e-06					1.15149e-07
Pig				PRL4ZY3	18.05	22.86	23.11	N/A	N/A	N/A	-4.81	#VALUE!		3.68475e-06					1.10458e-07
Pig				PRL80MN1	21.27	22.29	24.69	29.71	N/A	N/A	-1.02	-5.02		3.9545e-07	4.10509e-07	1.00391e-08	4.35271e-07	2.28828e-07	3.69462e-08	3.29641e-08	3.81985e-09	2.3622e-08	7.6361e-09
Pig				PRL80MN1	21.21	25.64	24.78	29.07	N/A	N/A	-4.43	-4.29		4.12243e-07					3.47118e-08
Pig				PRL80MN1	21.17	25.6	25.13	28.97	N/A	N/A	-4.43	-3.84		4.23833e-07					2.72343e-08
Pig				PRL80MN2	22.98	27.33	25.93	30.16	N/A	N/A	-4.35	-4.23		1.20873e-07	1.1679e-07	7.70938e-09			1.5642e-08	1.21679e-08	2.31609e-09
Pig				PRL80MN2	22.94	27.57	26.55	30.1	N/A	N/A	-4.63	-3.55		1.24272e-07					1.01778e-08
Pig				PRL80MN2	23.18	28.09	26.48	30.03	N/A	N/A	-4.91	-3.55		1.05226e-07					1.06838e-08
Pig				PRL80MN3	20.27	23.14	25.05	29.83	N/A	N/A	-2.87	-4.78		7.90901e-07	7.78513e-07	2.01838e-08			2.87871e-08	2.57341e-08	2.03536e-09
Pig				PRL80MN3	20.26	23.23	25.29	29.8	N/A	N/A	-2.97	-4.51		7.96402e-07					2.43754e-08
Pig				PRL80MN3	20.35	23.27	25.31	29.94	N/A	N/A	-2.92	-4.63		7.48238e-07					2.40398e-08
Pig				PRL80NO1	20.25	22.69	21.72	22.81	N/A	N/A	-2.44	-1.09		8.01941e-07	8.5248e-07	3.36923e-08	3.24168e-07	3.52208e-07	2.89487e-07	2.86944e-07	7.44535e-09	2.69295e-07	5.30567e-08
Pig				PRL80NO1	20.09	19.24	21.69	22.69	N/A	N/A	0.85	-1		8.95999e-07					2.95569e-07
Pig				PRL80NO1	20.15	19.1	21.79	22.58	N/A	N/A	1.05	-0.79		8.59499e-07					2.75776e-07
Pig				PRL80NO2	24.68	24.55	22.34	23.12	N/A	N/A	0.13	-0.78		3.72031e-08	4.1605e-08	2.93457e-09			1.88361e-07	1.8971e-07	3.5285e-09
Pig				PRL80NO2	24.4	25.83	22.29	23.03	N/A	N/A	-1.43	-0.74		4.51719e-08					1.95003e-07
Pig				PRL80NO2	24.49	27.5	22.36	22.98	N/A	N/A	-3.01	-0.62		4.244e-08					1.85767e-07
Pig				PRL80NO3	23.64	24.45	21.04	22.35	N/A	N/A	-0.81	-1.31		7.64981e-08	7.84179e-08	6.30359e-09			4.63798e-07	3.31232e-07	8.83774e-08
Pig				PRL80NO3	23.44	26.52	21.93	22.34	N/A	N/A	-3.08	-0.41		8.78733e-08					2.50272e-07
Pig				PRL80NO3	23.75	24.41	21.77	22.29	N/A	N/A	-0.66	-0.52		7.08823e-08					2.79626e-07
Pig				PRL80PM1	17.96	25.7	23.71	27.15	N/A	N/A	-7.74	-3.44		3.92194e-06	3.97342e-06	1.92464e-07	3.63345e-06	6.36042e-07	7.2875e-08	6.87256e-08	6.89842e-09	7.1335e-08	1.02998e-08
Pig				PRL80PM1	17.84	31.52	24.03	27.03	N/A	N/A	-13.68	-3		4.26211e-06					5.8378e-08
Pig				PRL80PM1	18.03	24.52	23.67	26.86	N/A	N/A	-6.49	-3.19		3.73619e-06					7.49238e-08
Pig				PRL80PM2	18.57	26.1	24.13	26.65	N/A	N/A	-7.53	-2.52		2.56964e-06	2.67938e-06	1.81575e-07			5.44686e-08	5.84948e-08	3.29776e-09
Pig				PRL80PM2	18.37	30.6	24.05	26.47	N/A	N/A	-12.23	-2.42		2.95175e-06					5.75743e-08
Pig				PRL80PM2	18.6	25.95	23.91	26.44	N/A	N/A	-7.35	-2.53		2.51676e-06					6.34414e-08
Pig				PRL80PM3	17.98	30.66	23.39	27.43	N/A	N/A	-12.68	-4.04		3.86795e-06	4.24754e-06	3.21046e-07			9.09721e-08	8.67846e-08	6.85767e-09
Pig				PRL80PM3	17.69	29.63	23.36	27.2	N/A	N/A	-11.94	-3.84		4.72911e-06					9.28837e-08
Pig				PRL80PM3	17.88	30.64	23.64	27.26	N/A	N/A	-12.76	-3.62		4.14556e-06					7.64981e-08
Pig				PRL80ZY1	16.66	22.85	22.14	27.68	N/A	N/A	-6.19	-5.54		9.65696e-06	1.02895e-05	4.2172e-07	5.23063e-06	3.3726e-06	2.16369e-07	2.18267e-07	1.67742e-08	1.28946e-07	7.52997e-08
Pig				PRL80ZY1	16.55	23.58	22.29	27.58	N/A	N/A	-7.03	-5.29		1.04221e-05					1.95003e-07
Pig				PRL80ZY1	16.5	23.21	21.97	26.89	N/A	N/A	-6.71	-4.92		1.07896e-05					2.43428e-07
Pig				PRL80ZY2	17.53	24.24	23.05	31.85	N/A	N/A	-6.71	-8.8		5.28377e-06	4.80924e-06	3.16357e-07			1.15149e-07	1.52574e-07	5.50414e-08
Pig				PRL80ZY2	17.8	24.29	22.02	32.22	N/A	N/A	-6.49	-10.2		4.38194e-06					2.35136e-07
Pig				PRL80ZY2	17.68	23.74	23.15	32.01	N/A	N/A	-6.06	-8.86		4.762e-06					1.07437e-07
Pig				PRL80ZY3	20.64	26.15	26.07	N/A	N/A	N/A	-5.51	#VALUE!		6.11985e-07	5.9312e-07	2.51542e-08			1.41954e-08	1.59962e-08	3.09573e-09
Pig				PRL80ZY3	20.64	26.05	25.53	35.54	N/A	N/A	-5.41	-10.01		6.11985e-07					2.06397e-08
Pig				PRL80ZY3	20.78	25.22	26.18	38.29	N/A	N/A	-4.44	-12.11		5.55388e-07					1.31533e-08
Pig				PZM4MN1	20.82	26.76	25.62	31.12	N/A	N/A	-5.94	-5.5		5.40201e-07	5.23351e-07	1.75094e-08	1.40537e-06	5.88015e-07	1.93915e-08	1.96239e-08	4.87807e-10	3.14794e-08	7.90369e-09
Pig				PZM4MN1	20.84	26.37	25.64	30.93	N/A	N/A	-5.53	-5.29		5.32764e-07					1.91245e-08
Pig				PZM4MN1	20.94	26.25	25.55	30.66	N/A	N/A	-5.31	-5.11		4.97086e-07					2.03556e-08
Pig				PZM4MN2	19.47	25.05	24.65	31.93	N/A	N/A	-5.58	-7.28		1.37704e-06	1.53214e-06	1.03402e-07			3.79849e-08	3.86809e-08	5.82451e-09
Pig				PZM4MN2	19.22	24.58	24.96	31.63	N/A	N/A	-5.36	-6.67		1.63758e-06					3.06402e-08
Pig				PZM4MN2	19.27	24.62	24.33	31.46	N/A	N/A	-5.35	-7.13		1.5818e-06					4.74177e-08
Pig				PZM4MN3	18.91	26.47	24.58	30.39	N/A	N/A	-7.56	-5.81		2.03013e-06	2.16063e-06	1.35952e-07			3.98733e-08	3.61334e-08	2.49327e-09
Pig				PZM4MN3	18.87	26.39	24.86	30.46	N/A	N/A	-7.52	-5.6		2.0872e-06					3.28393e-08
Pig				PZM4MN3	18.69	24.4	24.74	30.39	N/A	N/A	-5.71	-5.65		2.36455e-06					3.56876e-08
Pig				PZM4NO1	23.82	20.27	21.87	23.78	N/A	N/A	3.55	-1.91		6.75251e-08	7.62366e-08	5.80761e-09	8.46865e-08	1.7714e-08	2.609e-07	1.74931e-07	5.73123e-08	1.61716e-07	2.1069e-08
Pig				PZM4NO1	23.54	20.81	22.92	23.49	N/A	N/A	2.73	-0.57		8.19887e-08					1.26006e-07
Pig				PZM4NO1	23.59	20.67	22.79	23.49	N/A	N/A	2.92	-0.7		7.91958e-08					1.37888e-07
Pig				PZM4NO2	23.3	20.24	22.25	23.35	N/A	N/A	3.06	-1.1		9.6828e-08	1.11258e-07	1.96852e-08			2.00485e-07	1.80104e-07	1.73626e-08
Pig				PZM4NO2	22.76	20.27	22.63	23.35	N/A	N/A	2.49	-0.72		1.40785e-07					1.5406e-07
Pig				PZM4NO2	23.31	20.03	22.36	22.82	N/A	N/A	3.28	-0.46		9.61592e-08					1.85767e-07
Pig				PZM4NO3	24.02	20.49	22.76	23.31	N/A	N/A	3.53	-0.55		5.87841e-08	6.65655e-08	1.29996e-08			1.40785e-07	1.30113e-07	1.1033e-08
Pig				PZM4NO3	23.47	20.65	22.81	23.26	N/A	N/A	2.82	-0.45		8.60649e-08					1.3599e-07
Pig				PZM4NO3	24.12	20.73	23.07	23.73	N/A	N/A	3.39	-0.66		5.48475e-08					1.13563e-07
Pig				PZM4PM1	23.68	26.73	25.49	28.08	N/A	N/A	-3.05	-2.59		7.44063e-08	7.87139e-08	2.87173e-09	3.41002e-07	3.03659e-07	2.122e-08	1.82362e-08	3.68729e-09	1.58928e-08	1.65745e-09
Pig				PZM4PM1	23.54	27.49	25.52	28.06	N/A	N/A	-3.95	-2.54		8.19887e-08					2.07833e-08
Pig				PZM4PM1	23.58	26.63	26.23	28.04	N/A	N/A	-3.05	-1.81		7.97467e-08					1.27052e-08
Pig				PZM4PM2	22.72	28.59	26.14	30.1	N/A	N/A	-5.87	-3.96		1.44743e-07	1.47801e-07	2.03859e-09			1.35231e-08	1.34067e-08	4.08693e-10
Pig				PZM4PM2	22.67	29.65	26.22	29.86	N/A	N/A	-6.98	-3.64		1.49848e-07					1.27936e-08
Pig				PZM4PM2	22.68	29.29	26.1	29.41	N/A	N/A	-6.61	-3.31		1.48813e-07					1.39033e-08
Pig				PZM4PM3	20.25	25.19	25.78	30.73	N/A	N/A	-4.94	-4.95		8.01941e-07	7.96491e-07	1.09858e-08			1.73559e-08	1.60357e-08	8.80132e-10
Pig				PZM4PM3	20.24	25.14	25.98	31.24	N/A	N/A	-4.9	-5.26		8.07519e-07					1.51092e-08
Pig				PZM4PM3	20.29	25.32	25.93	30.29	N/A	N/A	-5.03	-4.36		7.80012e-07					1.5642e-08
Pig				PZM4ZY1	18.71	24.91	23.98	35.58	N/A	N/A	-6.2	-11.6		2.332e-06	2.25332e-06	5.24509e-08	1.7645e-06	3.25884e-07	6.04367e-08	6.2259e-08	6.40849e-09	5.25147e-08	1.18419e-08
Pig				PZM4ZY1	18.77	25.01	23.73	N/A	N/A	N/A	-6.24	#VALUE!		2.23701e-06					7.18717e-08
Pig				PZM4ZY1	18.8	25.22	24.13	39.69	N/A	N/A	-6.42	-15.56		2.19097e-06					5.44686e-08
Pig				PZM4ZY2	19.41	24.64	24.04	26.54	N/A	N/A	-5.23	-2.5		1.43552e-06	1.47962e-06	2.94065e-08			5.79748e-08	6.05333e-08	6.24875e-09
Pig				PZM4ZY2	19.35	21.55	23.77	26.22	N/A	N/A	-2.2	-2.45		1.49648e-06					6.99064e-08
Pig				PZM4ZY2	19.34	23.55	24.15	26.46	N/A	N/A	-4.21	-2.31		1.50688e-06					5.37187e-08
Pig				PZM4ZY3	19.25	24.54	24.89	30.97	N/A	N/A	-5.29	-6.08		1.60388e-06	1.56055e-06	3.57754e-08			3.21635e-08	3.47518e-08	3.59923e-09
Pig				PZM4ZY3	19.34	24.55	24.57	30.55	N/A	N/A	-5.21	-5.98		1.50688e-06					4.01507e-08
Pig				PZM4ZY3	19.28	24.08	24.9	31.14	N/A	N/A	-4.8	-6.24		1.57088e-06					3.19413e-08
Pig				PZM80MN1	19.6	21.7	23.23	26.29	N/A	N/A	-2.1	-3.06		1.25838e-06	1.38049e-06	8.14067e-08	9.48051e-07	2.88293e-07	1.01642e-07	8.42982e-08	1.15625e-08	9.96997e-08	3.02012e-08
Pig				PZM80MN1	19.35	23.5	23.56	25.99	N/A	N/A	-4.15	-2.43		1.49648e-06					8.08599e-08
Pig				PZM80MN1	19.46	23.53	23.76	26.16	N/A	N/A	-4.07	-2.4		1.38662e-06					7.03926e-08
Pig				PZM80MN2	20.38	25.11	23.4	28.95	N/A	N/A	-4.73	-5.55		7.32839e-07	7.7937e-07	3.77511e-08			9.03437e-08	6.97994e-08	1.36962e-08
Pig				PZM80MN2	20.31	24.98	24.1	28.44	N/A	N/A	-4.67	-4.34		7.69274e-07					5.56131e-08
Pig				PZM80MN2	20.19	25.66	23.91	28.48	N/A	N/A	-5.47	-4.57		8.35996e-07					6.34414e-08
Pig				PZM80MN3	20.52	20.63	22.61	27.04	N/A	N/A	-0.11	-4.43		6.65066e-07	6.84294e-07	2.56375e-08			1.56211e-07	1.45002e-07	7.47297e-09
Pig				PZM80MN3	20.52	24.48	22.82	25.99	N/A	N/A	-3.96	-3.17		6.65066e-07					1.3505e-07
Pig				PZM80MN3	20.4	23.68	22.73	25.69	N/A	N/A	-3.28	-2.96		7.2275e-07					1.43743e-07
Pig				PZM80NO1	25.52	21.6	22.57	23.19	N/A	N/A	3.92	-0.62		2.07833e-08	1.91581e-08	1.08348e-09	3.35372e-08	2.65914e-08	1.60603e-07	1.51788e-07	6.68222e-09	1.39047e-07	1.20649e-08
Pig				PZM80NO1	25.7	21.29	22.75	23.23	N/A	N/A	4.41	-0.48		1.83455e-08					1.41765e-07
Pig				PZM80NO1	25.7	21.49	22.64	23.19	N/A	N/A	4.21	-0.55		1.83455e-08					1.52996e-07
Pig				PZM80NO2	23.64	21.31	22.91	23.86	N/A	N/A	2.33	-0.95		7.64981e-08	7.34242e-08	2.04927e-09			1.26883e-07	1.20949e-07	3.95563e-09
Pig				PZM80NO2	23.7	21.2	23.03	23.93	N/A	N/A	2.5	-0.9		7.33819e-08					1.16756e-07
Pig				PZM80NO2	23.76	21.41	23	23.81	N/A	N/A	2.35	-0.81		7.03926e-08					1.19209e-07
Pig				PZM80NO3	26.7	22.45	22.44	23.5	N/A	N/A	4.25	-1.06		9.17274e-09	8.02921e-09	2.33732e-09			1.75747e-07	1.44403e-07	2.08957e-08
Pig				PZM80NO3	26.52	27.55	22.94	23.44	N/A	N/A	-1.03	-0.5		1.03917e-08					1.24272e-07
Pig				PZM80NO3	27.72	25.64	22.84	23.51	N/A	N/A	2.08	-0.67		4.52323e-09					1.33191e-07
Pig				PZM80PM1	17.36	22.59	23.97	29.86	N/A	N/A	-5.23	-5.89		5.94455e-06	5.87668e-06	6.31214e-08	2.77905e-06	2.06509e-06	6.08571e-08	5.85583e-08	4.20567e-09	4.79642e-08	1.4098e-08
Pig				PZM80PM1	17.37	22.39	23.93	30.04	N/A	N/A	-5.02	-6.11		5.90349e-06					6.2568e-08
Pig				PZM80PM1	17.4	22.51	24.19	30.05	N/A	N/A	-5.11	-5.86		5.782e-06					5.22498e-08
Pig				PZM80PM2	19.97	30.61	25.23	30.9	N/A	N/A	-10.64	-5.67		9.73713e-07	9.64589e-07	5.39506e-08			2.54105e-08	2.68171e-08	9.37744e-10
Pig				PZM80PM2	19.88	24.76	25.13	31.24	N/A	N/A	-4.88	-6.11		1.03639e-06					2.72343e-08
Pig				PZM80PM2	20.11	24.75	25.1	31.03	N/A	N/A	-4.64	-5.93		8.83663e-07					2.78066e-08
Pig				PZM80PM3	19.3	22.49	24.01	27.03	N/A	N/A	-3.19	-3.02		1.54925e-06	1.49588e-06	8.55714e-08			5.91929e-08	5.85171e-08	6.28532e-10
Pig				PZM80PM3	19.48	23.51	24.05	27.07	N/A	N/A	-4.03	-3.02		1.36753e-06					5.75743e-08
Pig				PZM80PM3	19.28	25.48	24.02	27.01	N/A	N/A	-6.2	-2.99		1.57088e-06					5.87841e-08
Pig				PZM80ZY1	18.56	23.76	23.62	39.13	N/A	N/A	-5.2	-15.51		2.58752e-06	2.73066e-06	9.54294e-08	3.43893e-06	1.81156e-06	7.7566e-08	6.77188e-08	9.33341e-09	1.29624e-07	9.40386e-08
Pig				PZM80ZY1	18.45	23.93	23.73	29.83	N/A	N/A	-5.48	-6.1		2.79252e-06					7.18717e-08
Pig				PZM80ZY1	18.44	24.23	24.15	37.45	N/A	N/A	-5.79	-13.3		2.81195e-06					5.37187e-08
Pig				PZM80ZY2	19.35	25.06	24.66	33.02	N/A	N/A	-5.71	-8.36		1.49648e-06	1.42987e-06	4.44056e-08			3.77225e-08	5.04716e-08	1.69988e-08
Pig				PZM80ZY2	19.42	25.15	23.65	33.66	N/A	N/A	-5.73	-10.01		1.4256e-06					7.59697e-08
Pig				PZM80ZY2	19.48	24.41	24.66	34.2	N/A	N/A	-4.93	-9.54		1.36753e-06					3.77225e-08
Pig				PZM80ZY3	17.32	23.52	22.31	25.56	N/A	N/A	-6.2	-3.25		6.11168e-06	6.15626e-06	1.433e-07			1.92318e-07	2.70682e-07	5.3874e-08
Pig				PZM80ZY3	17.26	22.52	21.44	25.24	N/A	N/A	-5.26	-3.8		6.37122e-06					3.51493e-07
Pig				PZM80ZY3	17.35	22.3	21.83	25.1	N/A	N/A	-4.95	-3.27		5.9859e-06					2.68235e-07

## Sheet: Primer
Target	Oligo Name	Sequence	5' Modification	3' Modification	Sequence source	Amplicon Length	Reference
16S rRNA (bacteria)	BactQuant_F	CCT ACG GGD GGC WGC A					Liu et al. BMC Microb.2021
	BactQuant_R	GGA CTA CHV GGG TMT CTA ATC
	BactQuant_P	CAG CAG CCG CGG TA	FAM	MGBNFQ
RPL32 (chicken)	RPL32_Gal_F	AGA AGT TCA TCC GCC ACC AG			NM_001252255	99nt	Fibi et al. PoultrySci.2021 (modified)
	RPL32_Gal_R	CCT TGA ACC TCC TGC GAA CT
	RPL32_Gal_P	ACC TCT TGG TTT CCG CCA GTT GCG CT	HEX	MQ530
RPL32 (pig)	RPL32_Sus_F	GGA GAA GGT TCA AGG GCC AG			NM_001001636	194nt	LeCoz et al. Front.Microb.2021 (modified)
	RPL32_Sus_R	GGC TTT GCG GTT CTT GGA AG
	RPL32_Sus_P	AGC ACA TGC TGC CCA GTG GCT TCC GG	HEX	MQ530

## Sheet: RTqPCR Protocol
Real Time Mastermix			Real Time PCR Protocol
Reaction volume	12.5 µl		Thermocycling conditions	Cycle step	Cycles	T°C	Time
Amount of target	2.5 µl			Reverse Transcription	1	50	15 min
Primer concentration	0.2 µM each			Initial activation	1	95	10 min
Probe concentration	0.125 µM			Denaturation	50	95	15 sec
PCR Mastermix used	SolisBiodyne; Cat. No. 08-55-002250			Annealing and Elongation		60	1 min
			Real-Time PCR instrument			Bio-Rad CFX384
